# Supplementary material for: Differential Expression of Subsets of Genes Related to HDL Metabolism and Atherogenesis in the Peripheral Blood in Coronary Artery Disease
Source: Curr Issues Mol Biol. 2023 Aug 16;45(8):6823–41. doi: 10.3390/cimb45080431 (PMC10452992; doi:10.3390/cimb45080431)
Supplement: Supplementary file 1 [file cimb-45-00431-s001.zip]

Archive with 1 entries (1 files):
- cimb-2558752-supplementary.pdf
